# Supplementary material for: Frailty as a Predictor of Adverse Outcomes among Spanish Community-Dwelling Older Adults
Source: Int J Environ Res Public Health. 2022 Oct 5;19(19):12756. doi: 10.3390/ijerph191912756 (PMC9566344; doi:10.3390/ijerph191912756)
Supplement: Supplementary file 1 [file ijerph-19-12756-s001.zip]

Archive with 1 entries (1 files):
- ijerph-1872884-supplementary.pdf
